# Supplementary material for: MiniXL: An open-source, large field-of-view epifluorescence miniscope enabling single-cell resolution and multi-region imaging in mice
Source: Sci Adv. 2025 Jun 11;11(24):eads4995. doi: 10.1126/sciadv.ads4995 (PMC12154187; doi:10.1126/sciadv.ads4995)
Supplement: Supplementary file 2 — Movies S1 to S3 [file sciadv.ads4995_movies_s1_to_s3.zip]

Archive with 3 entries (3 files):
- ads4995_movie_s1.mp4
- ads4995_movie_s2.mp4
- ads4995_movie_s3.mp4
